# Supplementary material for: Characteristics of the Fatty Acid Composition in Elderly Patients with Occupational Pathology from Organophosphate Exposure
Source: Diagnostics (Basel). 2025 Dec 18;15(24):3246. doi: 10.3390/diagnostics15243246 (PMC12731968; doi:10.3390/diagnostics15243246)
Supplement: Supplementary file 1 [file diagnostics-15-03246-s001.zip]

Archive with 1 entries (1 files):
- diagnostics-3993822-supplementary.pdf
